# Supplementary material for: Nutritional habits, inhibitory control, and emotional reactivity to healthy and unhealthy food cues in non-obese female students: insights from heart rate variability
Source: Front Nutr. 2025 Sep 3;12:1622087. doi: 10.3389/fnut.2025.1622087 (PMC12442432; doi:10.3389/fnut.2025.1622087)
Supplement: Supplementary file 1 [file Table_1.xlsx]

## Sheet: Foglio1
Table S1. Correlation matrix reporting Pearson's correlation coefficients among all the variables investigated in the study.
N = 42	BMI	Food deprivation duration	Hunger	Commission errors savory junk food	Commission errors sweet junk food	Commission errors fish/lean meat	Commission errors fruit/vegetables	Go RTs savory junk food	Go RTs sweet junk food	Go RTs fish/lean meat	Go RTs fruit/vegetables	Viewing times savory junk food	Viewing times sweet junk food	Viewing times fish/lean meat	Viewing times fruit/vegetables	Valence savory junk food	Valence sweet junk food	Valence fish/lean meat	Valence fruit/vegetables	Arousal savory junk food	Arousal sweet junk food	Arousal fish/lean meat	Arousal fruit/vegetables	Craving savory junk food	Craving sweet junk food	Craving fish/lean meat	Craving fruit/vegetables	RMSSD	Consumption fruit/vegetables	Consumption fish/lean meat	Consumption savory junk food	Consumption sweet junk food	Physical activity
BMI	--
Food deprivation duration	0.16458	--
Hunger	0.148507	0.0414895	--
Commission errors savory junk food	0.0972459	0.0643754	0.146871	--
Commission errors sweet junk food	0.206408	0.100501	0.172965	0.619**	--
Commission errors fish/lean meat	0.133851	0.254247	0.0608585	0.754**	0.645**	--
Commission errors fruit/vegetables	0.0731421	-0.0909091	0.0568395	0.716**	0.615**	0.652**	--
Go RTs savory junk food	-0.0668322	0.126458	-0.236633	-0.0210101	-0.0668136	0.00614335	-0.131813	--
Go RTs sweet junk food	-0.0849007	0.302767	-0.171346	0.0737603	-0.0212169	0.0515732	-0.0815925	0.886**	--
Go RTs fish/lean meat	-0.118422	0.255096	-0.0715039	0.115725	-0.00699686	0.0991931	-0.0480016	0.857**	0.946**	--
Go RTs fruit/vegetables	-0.104289	0.184219	-0.220055	0.0533685	0.00542943	0.0540246	-0.0888978	0.949**	0.905**	0.872**	--
Viewing times savory junk food	-0.118993	-0.193645	-0.114085	0.0335023	0.00663199	-0.0143164	-0.0349233	0.0117739	0.0532579	-0.00251973	0.0116679	--
Viewing times sweet junk food	-0.0489265	-0.122401	-0.0110215	0.157349	0.168161	0.126196	0.130612	-0.0928077	-0.0230266	-0.0629799	-0.0985038	0.919**	--
Viewing times fish/lean meat	-0.130744	-0.234962	-0.197316	-0.0174015	-0.0356719	-0.0684744	0.0093625	-0.138046	-0.104069	-0.16294	-0.165039	0.934**	0.912**	--
Viewing times fruit/vegetables	-0.0903152	-0.124592	-0.136818	0.0527221	0.0669196	0.0250906	0.0518112	-0.128129	-0.0520876	-0.133091	-0.145575	0.907**	0.919**	0.956**	--
Valence savory junk food	-0.0571992	-0.125216	0.294239	0.290914	0.0579954	0.205999	0.269516	0.127297	0.166411	0.181412	0.105573	0.137041	0.247939	0.11226	0.12072	--
Valence sweet junk food	0.082385	0.352*	-0.0345622	0.101948	0.0341284	0.231675	0.168847	0.257156	0.262124	0.260288	0.258647	0.207971	0.306*	0.201438	0.203289	0.434**	--
Valence fish/lean meat	0.268818	-0.370*	-0.195487	-0.0254673	-0.0596706	-0.116925	0.00147796	0.0864502	0.0227662	-0.0118565	-0.046396	0.00323847	0.00246544	0.0770447	0.0340043	0.0980258	-0.331*	--
Valence fruit/vegetables	0.0438264	-0.0602993	-0.200903	-0.0952244	-0.12305	-0.138994	-0.0331546	0.0543626	0.029478	-0.0473643	-0.0978833	0.172478	0.175179	0.203124	0.204623	-0.00600111	-0.0701297	0.261368	--
Arousal savory junk food	-0.224249	-0.154065	0.236422	0.0830192	0.139827	0.064527	0.076778	0.160403	0.14245	0.154346	0.178821	-0.135329	-0.0530724	-0.104192	-0.0836781	0.457**	0.0370806	-0.113252	-0.147875	--
Arousal sweet junk food	0.051121	0.352*	-0.060031	0.024299	-0.040611	0.200947	0.0754044	0.174725	0.213678	0.207351	0.215145	0.142332	0.195058	0.126144	0.116439	0.110087	0.693**	-0.382*	-0.0301092	0.0758172	--
Arousal fish/lean meat	0.0316178	-0.258277	-0.0787278	0.134661	-0.0360923	0.0485947	0.072501	0.164775	0.116148	0.0783762	0.0579024	-0.0971416	-0.0627895	-0.0360705	-0.0255391	0.224443	-0.242885	0.608**	0.110904	0.197925	-0.21764	--
Arousal fruit/vegetables	0.046524	0.0203959	-0.1069	-0.0611434	-0.0513864	-0.0255605	0.00226501	0.261363	0.252287	0.134525	0.105727	0.0544411	0.0973433	0.0803409	0.112432	0.222526	0.0786939	0.158675	0.679**	0.159207	0.139104	0.415**	--
Craving savory junk food	-0.116625	-0.351*	0.212788	0.25573	0.183854	0.16597	0.329*	0.0872637	0.0387712	0.070593	0.0537777	-0.169976	-0.0358763	-0.105371	-0.0995688	0.588**	0.0637964	0.327*	0.0273564	0.601**	0.0569138	0.283698	0.128225	--
Craving sweet junk food	0.0375799	0.285627	-0.0342266	0.0996853	-0.0116872	0.225897	0.135056	0.193165	0.216995	0.215689	0.217886	0.186535	0.279228	0.16541	0.159783	0.282584	0.831**	-0.353*	-0.0543889	0.0479694	0.862**	-0.260293	0.129516	0.159889	--
Craving fish/lean meat	0.126364	-0.278732	-0.17029	0.0875855	0.0730486	-0.0297075	0.0455138	0.104808	0.0695086	0.00565349	0.0121943	-0.059242	-0.0687452	0.00833468	0.0046895	0.0774667	-0.308*	0.796**	0.0710057	-0.0110107	-0.210125	0.707**	0.169041	0.441**	-0.19755	--
Craving fruit/vegetables	0.183747	-0.091015	-0.195072	-0.0211941	-0.0247807	-0.0141726	0.0694159	0.0526757	0.0179283	-0.00651439	-0.142917	0.0197555	0.0644803	0.103436	0.0978955	0.0409895	0.0333335	0.305*	0.791**	-0.0604705	0.153202	0.212361	0.709**	0.22226	0.166433	0.296369	--
RMSSD	0.228249	-0.00172602	-0.145416	-0.194071	0.00915164	-0.0286388	-0.161044	0.356*	0.340*	0.378*	0.273218	-0.000669167	0.0140361	-0.0325004	0.0181633	-0.195539	0.00484609	0.262353	0.238867	-0.132459	0.0584139	0.0202838	0.148289	0.0463944	0.0846808	0.115571	0.368*	--
Consumption fruit/vegetables	0.475**	-0.273558	-0.133218	-0.0414556	0.104493	-0.0523947	-0.00872478	-0.19189	-0.197193	-0.268314	-0.243847	0.0285902	0.0101904	0.0936008	0.135828	-0.299607	-0.376*	0.427**	0.193539	-0.263589	-0.420**	0.0949652	-0.0419405	-0.182195	-0.415**	0.201095	0.178231	0.413**	--
Consumption fish/lean meat	0.371*	-0.20067	0.0508329	-0.0201766	0.129285	-0.0271217	-0.0307586	-0.180251	-0.187556	-0.152207	-0.240241	-0.248185	-0.201589	-0.181118	-0.213391	-0.152316	-0.401**	0.590**	-0.0198102	-0.218944	-0.408**	0.216086	-0.230383	0.143611	-0.382*	0.446**	0.0608079	0.211868	0.539**	--
Consumption savory junk food	-0.144394	0.0567977	0.226929	0.0587552	0.0283108	0.0542851	0.00546766	0.00135369	-0.020779	0.0405136	0.0491691	0.113405	0.16517	0.140699	0.0747326	0.215837	0.337*	-0.0902629	0.0654004	0.0812244	0.226987	-0.288957	-0.0550453	0.189581	0.260979	-0.289672	-0.114497	-0.11575	-0.287986	-0.0343401	--
Consumption sweet junk food	-0.0504728	0.0902585	0.053031	0.213835	0.0486876	0.212624	0.286669	-0.105614	-0.120032	-0.0835802	-0.0855158	-0.0337531	0.0508761	0.0229702	-0.0393862	0.367*	0.429**	-0.169137	-0.0918176	0.343*	0.285334	0.0187179	0.0898359	0.24087	0.25998	-0.247338	-0.0358058	-0.283583	-0.389*	-0.26636	0.317*	--
Physical activity	0.483**	0.0365097	-0.052052	-0.0651954	0.30229	-0.0143269	-0.059493	-0.0100398	-0.00534754	-0.121992	0.0297365	-0.0271105	-0.001301	-0.00917935	0.0149432	-0.228402	-0.255604	0.19853	-0.125199	-0.106084	-0.21662	-0.135787	-0.146953	-0.0994442	-0.215811	0.189008	-0.080042	0.138076	0.555**	0.469**	-0.152376	-0.472**	--
**. Correlation is significant at the 0.01 level (2-tailed).
*. Correlation is significant at the 0.05 level (2-tailed).
